# Supplementary material for: Polarity-Induced Reactive Wetting: Spreading and Retracting Sessile Water Drops
Source: Langmuir. 2024 Jun 14;40(26):13562–72. doi: 10.1021/acs.langmuir.4c01085 (PMC11223483; doi:10.1021/acs.langmuir.4c01085)
Supplement: Supplementary file 5 — la4c01085_si_005.zip [file la4c01085_si_005.zip]

Archive with 3 entries (3 files):
- S1. UD_RWettingFitScript.m
- S2. BD_RWettingFitScript.m
- S3. BD_RWettingFitScriptNoTauS.m
