# Supplementary material for: Polarity-Induced Reactive Wetting: Spreading and Retracting Sessile Water Drops
Source: Langmuir. 2024 Jun 14;40(26):13562–72. doi: 10.1021/acs.langmuir.4c01085 (PMC11223483; doi:10.1021/acs.langmuir.4c01085)
Supplement: Supplementary file 5 — la4c01085_si_005.zip [file la4c01085_si_005.zip › S2. BD_RWettingFitScript.m]

clear;clc;

% Load data from Excel file
data = readmatrix('Half-Grid-Spread-Retract (Raw).xlsx');
t = data(:, 1); % Assuming t data is in the first column
gamma = data(:, 2); % Assuming gamma data is in the second column

% Define the user-defined equation

% Wet State Computation (Ave tau spreading from 10 min data)

mdl = fittype('a + b*exp(-x/c)*(1-exp(-x/0.59))','indep','x');

fittedmdl = fit(t,gamma,mdl,'Start',[1,1,1]);

% Extract fitted parameters
gammaf = fittedmdl.a;
detergamma = fittedmdl.b;
tau = fittedmdl.c;

% Generate fitted curve
tfit = linspace(min(t), max(t), 1000); % Generate t values for fitted curve

for i = 1:numel(tfit)
    gammafit(i) = gammaf + detergamma*exp(-tfit(i)/tau)*(1-exp(-tfit(i)/0.59)); % Generate corresponding gamma values
end

% Plot original data and fitted curve
figure;
plot(t, gamma, 'bo', 'DisplayName', 'Original Data');
hold on;
plot(tfit, gammafit, 'r-', 'DisplayName', 'Fitted Curve');
legend;
xlabel('t (s)');
ylabel('gamma (mN/m)');
title('Reactive Wetting Fit using First Order Kinetics in Series');

gammafit = gammafit';
tfit = tfit';
